# Supplementary material for: Secreted phospholipase A2 group X regulates peripheral sensitization to allergen
Source: JCI Insight. 2026 Mar 12;11(9):e196711. doi: 10.1172/jci.insight.196711 (PMC13232007; doi:10.1172/jci.insight.196711)
Supplement: Supporting data values [file jciinsight-11-196711-s131.xlsx]

## Sheet: Figure 1B
		WT I.D. HDM / O.P. HDM						WT I.D. saline / O.P. saline						WT I.D. HDM / O.P. saline				WT I.D. saline / O.P. HDM
		WT 1	WT 2	WT 3	WT 10	WT 11	WT 12	WT 4	WT 5	WT 6	WT 7	WT 8	WT 9	WT 22	WT 23	WT 24	WT 25	WT 16	WT 17	WT 18	WT 19	WT 20	WT 21
	Baseline	0.564807	0.623307	0.813187	0.42198	0.58229	0.386553	0.355656	0.555739	0.348568	0.515285	0.379543	0.308151	0.308302	0.524059	0.491334	0.430059	0.370549	0.505832	0.532186	0.28032	0.292446	0.309722
Methacholine Dose (mg/mL)	0	0.713171	0.651667	0.833359	0.42198	0.670119	0.461086	0.365175	0.5268	0.358262	0.554013	0.41955	0.336315	0.345519	0.498303	0.487031	0.547038	0.39792	0.544248	0.522222	0.274267	0.330326	0.38165
	6.25	1.10293	1.06608	1.19713	0.762171	1.04938	0.742979	0.737951	1.07814	0.73973	0.971918	0.951095	0.724138	0.55066	0.883443	0.725522	0.80163	0.730218	0.732445	0.804794	0.573738	0.562223	0.524591
	12.5	1.544	1.76993	1.76632	1.45	1.38684	1.19389	0.830723	1.27193	0.960497	1.167	0.932456	0.678551	0.784244	0.950824	1.12973	1.05589	1.06055	1.04228	1.27035	0.929681	0.774378	0.653009
	25	1.66529	2.37967	2.67002	2.25137	1.71716	3.66125	0.757119	1.54707	1.19681	1.167	1.2064	0.744281	0.973865	0.965295	1.627	1.10188	1.39683	1.12316	1.35193	0.958013	0.939883	0.961852
	50	2.20316	2.76817	4.72719	2.99352	2.37914	3.66125	1.08409	1.54707	1.19681	1.167	1.2064	0.904781	0.779495	0.771272	1.3899	1.00314	1.39683	1.2799	1.43133	1.01901	0.818339	0.634369

## Sheet: Figure 1C
	WT I.D. HDM / O.P. HDM						WT I.D. saline / O.P. saline						WT I.D. HDM / O.P. saline				WT I.D. saline / O.P. HDM
	WT 1	WT 2	WT 3	WT 10	WT 11	WT 12	WT 4	WT 5	WT 6	WT 7	WT 8	WT 9	WT 22	WT 23	WT 24	WT 25	WT 16	WT 17	WT 18	WT 19	WT 20	WT 21
	3.05	2.925	3.05	2.9375	3.03571	2.30556	1.25	1.1	1.775	1.66667	0.888889	0.95	1.58333	1.47222	0.96875	1.35	1.35	1.125	1.875	1.04167	1.60714	1.5

## Sheet: Figure 1D
	WT I.D. HDM / O.P. HDM					WT I.D. saline / O.P. saline						WT I.D. HDM / O.P. saline							WT I.D. saline / O.P. HDM
	WT 1	WT 2	WT 3	WT 11	WT 12	WT 4	WT 5	WT 6	WT 7	WT 8	WT 9	WT 13	WT 14	WT 15	WT 22	WT 23	WT 24	WT 25	WT 16	WT 17	WT 18	WT 19	WT 20	WT 21
Leukocytes (x104 cells/mL)	81.1	114	85	99.8	79.8	3.59	6.8	5.48	6.79	8.78	12.9	3.98	6.69	2.79	5.51	1.29	7.87	2.17	8.42	10	5.17	11.6	6	14.7
Eosinophils (x104 cells/mL)	53	78.2	55.4	55.4	36.5	0.08	0.04	0.25	0.42	0.08	0.06	0.28	0.33	0.22	0.048	0.0168	0.0578	0.0082	0.13	0.16	0.0882	0.171	0.197	0.383
Neutrophils (x104 cells/mL)	2.77	6.3	4.03	9.8	8.39	0.113	0.0357	0.186	0.401	0.26	0.244	0.877	0.335	0.102	0.05	0.003	0.28	0.03	8.42	10	5.17	11.6	1	1.12
Lymphocytes (x104 cells/mL)	10.5	10.5	9.18	6.36	6.85	0.29	0.18	0.27	0.84	0.17	0.13	0.05	0.09	0.02	0.06	0.02	0.13	0.018	0.72	0.74	0.45	0.56	0.29	0.35
Recruited Macrophages (x104 cells/mL)	0.78	0.59	0.78	1.3	0.57	0.073	0.026	0.034	0.12	0.013	0.035	0.012	0.026	0.006	0	0	0.003	0	0.0039	0.0036	0.0052	0.0084	0.0066	0.017
Resident Macrophages (x104 cells/mL)	1.01	3.66	1.41	1.27	1.98	2.15	6.21	4.15	3.45	7.65	11.6	2.23	4.94	1.62	5.18	1.13	6.76	2.02	4.64	5.72	2.91	7.38	3.59	11.9
Dendritic Cells (x104 cells/mL)	1.98	2.36	1.62	1.58	0.98	0.0015	0.0015	0	0.0025	0.0016	0	0.012	0.011	0.006	0.0026	0.0008	0.0029	0.0022	0.0052	0.005	0.0013	0.00633	0.0036	0.029

## Sheet: Figure 1E
	WT I.D. HDM / O.P. HDM						WT I.D. saline / O.P. saline						WT I.D. HDM / O.P. saline							WT I.D. saline / O.P. HDM
	WT 1	WT 2	WT 3	WT 10	WT 11	WT 12	WT 4	WT 5	WT 6	WT 7	WT 8	WT 9	WT 13	WT 14	WT 15	WT 22	WT 23	WT 24	WT 25	WT 16	WT 17	WT 18	WT 19	WT 20	WT 21
Leukocytes (x104 cells/mL)	339	384	451	403	440	333	43.8	27.9	47.6	39.7	31.7	31	400	345	255	261	158	136	131	474	547	339	400	347	347
Eosinophils (x104 cells/mL)	155	182	254	84.7	95.2	63.8	1.36	1.44	5.31	3.87	1.9	1.71	28.6	22.8	29.4	13.3	8.4	11	7.65	21.2	14.4	16.8	12.5	18.8	23.2
Neutrophils (x104 cells/mL)	33.8	43.9	59.5	13.7	22.7	29	4.55	3.14	6.31	3.17	2.4	3.88	39.1	36.9	23.2	26.8	20.2	11.7	13.3	96.5	98.5	35.8	65.2	38.7	52.3
Lymphocytes (x104 cells/mL)	22.7	25.1	24.1	25.4	25.9	29.1	9.9	2.28	10.2	12.1	4.16	2.39	87.2	94.2	72.7	84	46.2	44.1	39.4	192	295	186	196	106	97.2
Recruited Macrophages (x104 cells/mL)	5.08	4.27	3.95	17.9	34.6	28.6	1.03	0.54	1.16	0.82	0.77	0.64	2.12	1.17	1.31	6.67	3.48	2.64	3.39	19.1	13.8	14.8	14.3	9.05	11.4
Resident Macrophages (x104 cells/mL)	7.46	7.55	4.63	1.8	2.12	2.44	7.01	4.34	11.1	8.86	8.05	5.16	11	8.59	15.3	43.8	25.3	22.7	28.8	63.9	78.1	35.8	48	56.7	49.6
Dendritic Cells (x104 cells/mL)	8.04	5.16	4.66	3.56	5.89	7.46	0.198	0.117	0.159	0.186	0.147	0.1	1.36	1.36	1.18	3.2	0.81	1.18	1.82	3.46	4.14	1.87	2.91	3.12	3.16

## Sheet: Figure 2A
		WT I.D. HDM / O.P. HDM						Pla2g10-/- I.D. HDM / O.P. HDM
		WT 1	WT 2	WT 3	WT 10	WT 11	WT 12	Pla2g10-/- KO 1	Pla2g10-/- KO 2	Pla2g10-/- KO 3	Pla2g10-/- KO 4	Pla2g10-/- KO 5	Pla2g10-/- KO 6
	Baseline	0.564807	0.623307	0.813187	0.42198	0.58229	0.386553	0.640402	0.503642	0.420607	0.483963	0.504943	0.522928
Methacholine Dose (mg/mL)	0	0.713171	0.651667	0.833359	0.42198	0.670119	0.461086	0.721308	0.539667	0.417692	0.531727	0.497943	0.600275
	6.25	1.10293	1.06608	1.19713	0.762171	1.04938	0.742979	1.37932	0.811935	0.661565	0.854358	0.789164	0.966794
	12.5	1.544	1.76993	1.76632	1.45	1.38684	1.19389	1.31241	1.35791	1.37019	1.21159	1.08098	2.01805
	25	1.66529	2.37967	2.67002	2.25137	1.71716	3.66125	1.72117	2.49096	1.40142	1.74006	1.79993	2.05119
	50	2.20316	2.76817	4.72719	2.99352	2.37914	3.66125	1.75369	4.96845	1.58699	2.40451	2.1478	2.05119

## Sheet: Figure 2B
	WT I.D. HDM / O.P. HDM						Pla2g10-/- I.D. HDM / O.P. HDM
	WT 1	WT 2	WT 3	WT 10	WT 11	WT 12	Pla2g10-/- KO 1	Pla2g10-/- KO 2	Pla2g10-/- KO 3	Pla2g10-/- KO 4	Pla2g10-/- KO 5	Pla2g10-/- KO 6
	3.05	2.925	3.05	2.9375	3.03571	2.30556	2.225	1.825	2.45	2.05	2.175	2.66667

## Sheet: Figure 2C
	WT I.D. HDM / O.P. HDM					Pla2g10-/- I.D. HDM / O.P. HDM
	WT 1	WT 2	WT 3	WT 11	WT 12	Pla2g10-/- KO 1	Pla2g10-/- KO 2	Pla2g10-/- KO 3	Pla2g10-/- KO 4	Pla2g10-/- KO 5	Pla2g10-/- KO 6
Leukocytes (x104 cells/mL)	81.1	114	85	99.8	79.8	67.7	46.2	68	58.8	54.1	67.1
Eosinophils (x104 cells/mL)	53	78.2	55.4	55.4	36.5	44.2	33.5	45.2	33.1	31	37.7
Neutrophils (x104 cells/mL)	2.77	6.3	4.03	9.8	8.39	7.45	5.13	8.18	8.91	3.93	7.4
Lymphocytes (x104 cells/mL)	10.5	10.5	9.18	6.36	6.85	4.91	2.98	5.04	4.44	3.68	4.57
Recruited Macrophages (x104 cells/mL)	0.78	0.59	0.78	1.3	0.57	0.409	0.21	0.37	0.81	0.28	0.43
Resident Macrophages (x104 cells/mL)	1.01	3.66	1.41	1.27	1.98	2.2	1.38	1.14	1.53	0.81	0.66
Dendritic Cells (x104 cells/mL)	1.98	2.36	1.62	1.58	0.98	0.99	0.39	0.88	1.35	0.47	0.52

## Sheet: Figure 3B
	WT C57BL/6 I.D. Saline / O.P. Saline				WT C57BL/6 I.D. HDM / O.P. HDM
Der p1+ T-cells (% T cells)	0.4	0	0	0	22.5	23.4	41.6	37.1

## Sheet: Figure 4B
		I.D. HDM / O.P. HDM - DMSO						I.D. HDM / O.P. HDM - ROC0929
		PLA2G10 41	PLA2G10 48	PLA2G10 49	PLA2G10 50	PLA2G10 56	PLA2G10 57	PLA2G10 44	PLA2G10 45	PLA2G10 46	PLA2G10 52	PLA2G10 53	PLA2G10 54	PLA2G10 60	PLA2G10 61
	Baseline	0.348548	0.300386	0.390789	0.362562	0.404331	0.255654	0.487339	0.37615	0.531801	0.373277	0.397177	0.331727	0.339735	0.294204
Methacholine Dose (mg/mL)	0	0.303615	0.293979	0.390789	0.382758	0.382933	0.293254	0.467277	0.386808	0.57888	0.444007	0.455309	0.279469	0.366526	0.265246
	6.25	0.395766	0.357122	0.455634	0.348032	0.471759	0.395228	0.506696	0.453915	1.00195	0.419979	0.557127	0.23931	0.452797	0.289675
	12.5	0.56353	1.23208	0.548766	0.411806	0.501187	0.659501	0.480403	0.575362	1.1184	0.408639	0.545943	0.288755	0.552698	0.331269
	25	1.06177	1.23208	0.910791	0.707953	1.2574	1.72515	0.629265	1.03067	1.32247	0.583532	0.874856	0.633286	1.07259	0.491168
	50	1.55787	1.23208	1.04294	2.00537	1.3906	1.72515	0.81167	1.36698	1.31124	0.865865	1.60188	0.934632	1.07259	0.894753

## Sheet: Figure 4C
	I.D. HDM / O.P. HDM - DMSO											I.D. HDM / O.P. HDM - ROC0929												I.D. saline / O.P. saline - DMSO							I.D. saline / O.P. saline - ROC0929
	hP6	hP11	hP41	hP48	hP49	hP50	hP56	hP57	hP68	hP69	hP70	hP7	hP12	hP13	hP18	hP44	hP45	hP46	hP52	hP53	hP54	hP60	hP61	hP2	hP8	hP14	hP43	hP51	hP64	hP65	hP4	hP9	hP10	hP15	hP16	hP47	hP55	hP66	hP67
Leukocytes (x104 cells/mL)	818	506	1890	568	158	577	1070	1420	1230	1120	1160	227	1310	300	471	2350	2380	1170	295	229	286	1100	768	71.2	86.5	75.6	117	69.3	47.4	43.5	35.6	62	200	45.8	72.9	161	71.6	40.8	54.3
Eosinophils (x104 cells/mL)	681.95	402.77	1528.49	452.86	111.69	448.29	879.19	1114.25	1017.19	658.99	985.5	143.42	1096.65	190.91	361.48	2018.71	1959.99	935.81	235.37	197.98	204.58	872.52	619.57	0.15	1.56	0.28	11.13	7.2	0.99	0.31	0.06	0.36	6.13	0.16	0.13	8.47	5.43	1.66	0.44
Neutrophils (x104 cells/mL)	4.951	3.693	21.38	7.866	2.238	18.721	30.249	57.54	34.771	21.8617	57.01	2.407	10.139	2.131	2.623	21.995	17.083	30.175	2.077	2.02	20.869	45.765	31.965	0.087	1.576	0.105	5.598	3.528	0.229	3.031	0.017	0.085	3.726	0.034	0.03	6.585	3.645	2.576	1.398
Lymphocytes (x104 cells/mL)	38.014	17.568	144.107	43.976	11.931	40.367	57.829	106.145	55.552	69.316	41.676	28.949	59.986	18.066	29.804	112.809	150.353	56.164	20.432	8.25	22.646	71.137	35.487	0.154	5.09	0.216	1.929	2.936	0.141	0.173	0.197	0.508	9.146	0.084	0.123	2.945	3.42	0.285	0.165
Recruited Macrophages (x104 cells/mL)	21.285	4.092	13.006	6.571	1.489	5.866	7.782	14.437	3.043	8.675	3.572	3.561	10.467	1.925	2.773	11.24	19.498	8.014	2.585	1.117	3.188	5.536	3.526	0.096	0.229	0.04	0.137	0.09	0.028	0.038	0.021	0.141	0.749	0.022	0.015	0.282	0.179	0.074	0.069
Resident Macrophages (x104 cells/mL)	43.27	54.37	45.17	11.68	0.89	18.6	28.52	32.83	39.58	22.56	8.94	35.96	54.25	61.24	38.22	85.1	68.83	67.15	10.24	11.2	13.01	29.16	46.9	68.75	71.03	72.93	93.38	52.29	44.86	38.73	33.33	55.74	168.64	43.28	67.36	137.23	54.97	34.64	50.26
Dendritic Cells (x104 cells/mL)	10.26	10.658	91.197	33.27	4.562	30.72	47.519	66.076	41.737	71.855	29.57	3.662	37.616	6.038	11.166	51.196	111.473	40.024	17.016	5.128	12.864	57.019	17.843	0.136	1.104	0.244	1.931	0.995	0.38	0.383	0.101	0.457	2.363	0.109	0.116	2.132	1.404	0.346	0.549

[truncated: 9 more sheets: Figure 4D, Figure 4E, Figure 4F, Supplemental Figure 1A, Supplemental Figure 1B, Supplemental Figure 1C, Supplemental Figure 2, Supplemental Figure 3, Supplemental Figure 4]
